# Supplementary material for: FSTL1 Suppresses Triple-Negative Breast Cancer Lung Metastasis by Inhibiting M2-like Tumor-Associated Macrophage Recruitment toward the Lungs
Source: Diagnostics (Basel). 2023 May 12;13(10):1724. doi: 10.3390/diagnostics13101724 (PMC10217361; doi:10.3390/diagnostics13101724)
Supplement: Supplementary file 1 [file diagnostics-13-01724-s001.zip]

Archive with 1 entries (1 files):
- diagnostics-2333489-supplementary.pdf
